# Supplementary material for: Kinematics of strikes in venomous snakes
Source: J Exp Biol. 2025 Oct 23;228(20):jeb250347. doi: 10.1242/jeb.250347 (PMC12582407; doi:10.1242/jeb.250347)
Supplement: Table S3. Results from phylolm analysis (Phylogenetic generalised least squares regression and phylogenetic signal) of kinematic variables against predictor variables for Viperidae. Significance indicated in bold. [file jexbio-228-250347-TableS3.xlsx]

## Sheet: Table S3
Table S3. Results from phylolm analysis (Phylogenetic generalised least squares regression and phylogenetic signal) of kinematic variables against predictor variables for Viperidae. Significance indicated in bold.
Model_Name	AIC	logLik	lambda	Model_Interaction	Estimate	StdErr	t_value	p_value	Adjusted_R_squared
PeakVelocity_Diet	65.3786	-25.6893	1e-07	(Intercept)	2.06133	0.605134	3.40641	0.00214975	0.16559
				DietGeneralist	-0.152033	0.634669	-0.239547	0.81256
				DietOntogenetic	0.608139	0.629843	0.96554	0.34317
				DietScaly	-0.1385	0.741134	-0.186876	0.853209
				DietSoft	0.394611	0.653619	0.603732	0.551253
PeakVelocity_Habitat	70.0245	-29.0122	0.984363	(Intercept)	1.62374	0.49432	3.2848	0.00282724	0.0233685
				HabitatSanddwelling	0.87434	0.674477	1.29632	0.205836
				HabitatSemi-arboreal	0.884926	0.508155	1.74145	0.092989
				HabitatTerrestrial	0.520677	0.359366	1.44888	0.158888
PeakVelocity_HabitatTemp	69.2222	-30.6111	0.0357637	(Intercept)	1.93149	0.819646	2.35649	0.0254172	-0.0271447
				HabitatTemp	0.0188338	0.0413775	0.45517	0.652376
PeakVelocity_DayActivity	68.7195	-30.3597	0.974455	(Intercept)	2.00066	0.39522	5.06215	2.13418e-05	0.00713264
				DayActivityNocturnal	0.25761	0.233659	1.1025	0.279308
PeakVelocity_Predation	71.1825	-29.5912	0.12097	(Intercept)	1.80682	0.67486	2.67732	0.0124688	-0.0311344
				PredationAmbush	0.473325	0.68115	0.694891	0.493061
				PredationAmbushLure	0.0183206	0.813606	0.0225178	0.982201
				PredationBoth	0.720964	0.732027	0.984888	0.333423
PeakVelocity_HeadSize	63.326	-27.663	1e-07	(Intercept)	1.41836	0.373539	3.7971	0.000692035	0.150319
				HeadSize	0.0304698	0.0121324	2.51145	0.0178464
PeakVelocity_JawHitting	66.6633	-26.3316	1e-07	(Intercept)	1.62122	0.356689	4.5452	0.000111659	0.130284
				JawHittingJ	0.299778	0.504434	0.594285	0.557458
				JawHittingL	0.623069	0.418255	1.48969	0.148338
				JawHittingM	1.35378	0.563975	2.40042	0.023828
				JawHittingV	0.861333	0.390733	2.2044	0.036548
TimeMaxV_Diet	315.435	-150.718	1.05415e-07	(Intercept)	42.3333	34.1536	1.2395	0.226233	0.11735
				DietGeneralist	20.2	35.8206	0.563921	0.57764
				DietOntogenetic	10.8889	35.5482	0.306313	0.761806
				DietScaly	-5.00001	41.8295	-0.119533	0.905772
				DietSoft	53.3889	36.8901	1.44724	0.15978
TimeMaxV_Habitat	320.36	-154.18	0.0257738	(Intercept)	56.156	21.8818	2.56633	0.0161425	-0.0684442
				HabitatSanddwelling	-17.747	34.4087	-0.51577	0.610213
				HabitatSemi-arboreal	13.6706	30.4964	0.448269	0.657536
				HabitatTerrestrial	8.13911	22.9822	0.354149	0.725978
TimeMaxV_HabitatTemp	317.37	-154.685	0.0674719	(Intercept)	45.6448	44.8291	1.0182	0.317004	-0.0300196
				HabitatTemp	0.800844	2.25917	0.354486	0.72554
TimeMaxV_DayActivity	317.354	-154.677	0.0720532	(Intercept)	64.3565	11.4304	5.63028	4.41115e-06	-0.0293604
				DayActivityNocturnal	-5.12645	13.4948	-0.379884	0.706799
TimeMaxV_Predation	317.889	-152.944	0.0705517	(Intercept)	95.5641	36.0377	2.65178	0.0132375	0.0112721
				PredationAmbush	-36.4299	36.5402	-0.996983	0.327624
				PredationAmbushLure	-64.4236	43.7018	-1.47417	0.152002
				PredationBoth	-18.9014	39.2264	-0.481853	0.633793
TimeMaxV_HeadSize	316.963	-154.481	0.0306638	(Intercept)	46.1869	22.4906	2.05361	0.0491285	-0.0149263
				HeadSize	0.546299	0.730808	0.747526	0.460765
TimeMaxV_JawHitting	317.131	-151.566	0.135916	(Intercept)	38.8408	20.5524	1.88984	0.0699779	0.0673502
				JawHittingJ	10.4551	28.4508	0.36748	0.716235
				JawHittingL	45.3188	23.3882	1.93768	0.0635957
				JawHittingM	30.9414	31.9089	0.969681	0.34114
				JawHittingV	13.8206	21.8316	0.633058	0.532225
InstantAcceleration_Diet	310.46	-148.23	1e-07	(Intercept)	50.3333	31.5197	1.59689	0.122376	0.0459418
				DietGeneralist	-2.16667	33.0581	-0.0655411	0.948245
				DietOntogenetic	19.8333	32.8067	0.604551	0.550717
				DietScaly	2.5	38.6036	0.0647609	0.94886
				DietSoft	-14.2778	34.0452	-0.419378	0.678385
InstantAcceleration_Habitat	312.794	-150.397	1e-07	(Intercept)	57.5556	19.1508	3.00538	0.00567042	-0.0565944
				HabitatSanddwelling	20.6111	30.2802	0.68068	0.50187
				HabitatSemi-arboreal	-14.2222	27.0834	-0.525127	0.603781
				HabitatTerrestrial	-3.77295	20.3615	-0.185298	0.85438
InstantAcceleration_HabitatTemp	310.064	-151.032	8.73821e-07	(Intercept)	34.1211	39.9118	0.854913	0.399607	-0.0248708
				HabitatTemp	1.05321	2.01951	0.521518	0.605966
InstantAcceleration_DayActivity	310.283	-151.142	1.17983e-06	(Intercept)	56.6111	9.46397	5.98175	1.6746e-06	-0.0321388
				DayActivityNocturnal	-3.10231	12.0886	-0.256631	0.799276
InstantAcceleration_Predation	312.682	-150.341	0.0171633	(Intercept)	20.3097	33.1122	0.61336	0.544771	-0.0529978
				PredationAmbush	33.9276	33.7573	1.00505	0.323797
				PredationAmbushLure	46.8955	40.4445	1.1595	0.256403
				PredationBoth	39.4107	36.2073	1.08848	0.286006
InstantAcceleration_HeadSize	309.058	-150.529	0.108089	(Intercept)	34.1629	20.1406	1.69622	0.100556	0.00860796
				HeadSize	0.731449	0.651502	1.12271	0.270769
InstantAcceleration_JawHitting	311.383	-148.691	0.569366	(Intercept)	58.2319	20.1345	2.89215	0.00763455	0.0567557
				JawHittingJ	-9.35023	25.2573	-0.370199	0.714233
				JawHittingL	-24.9749	20.4114	-1.22357	0.232086
				JawHittingM	3.31919	28.2152	0.117638	0.907258
				JawHittingV	8.94263	19.2685	0.464106	0.646435
PeakAcceleration_Diet	360.404	-173.202	4.26146e-07	(Intercept)	104.667	70.5389	1.48382	0.14988	0.071696
				DietGeneralist	27.5666	73.9818	0.372614	0.712456
				DietOntogenetic	84.0555	73.4192	1.14487	0.262693
				DietScaly	-10.1667	86.3921	-0.117681	0.907225
				DietSoft	26.7221	76.1907	0.350727	0.728619
PeakAcceleration_Habitat	363.115	-175.558	1e-07	(Intercept)	173.333	43.1197	4.01981	0.000419962	-0.0406553
				HabitatSanddwelling	-79.3333	68.1783	-1.16362	0.25476
				HabitatSemi-arboreal	-46.2222	60.9805	-0.757983	0.455026
				HabitatTerrestrial	-17.6956	45.8457	-0.385982	0.702534
PeakAcceleration_HabitatTemp	360.126	-176.063	1.05443e-07	(Intercept)	63.4147	89.489	0.708631	0.484211	-0.000986608
				HabitatTemp	4.46063	4.52808	0.985105	0.332721
PeakAcceleration_DayActivity	360.822	-176.411	1e-07	(Intercept)	159.861	21.3836	7.47587	3.0705e-08	-0.0237097
				DayActivityNocturnal	-15.0892	27.314	-0.552434	0.584884
PeakAcceleration_Predation	363.441	-175.721	1.06015e-07	(Intercept)	82	75.0793	1.09218	0.284405	-0.0516559
				PredationAmbush	72.1304	76.6941	0.940495	0.355302
				PredationAmbushLure	102.667	91.953	1.11651	0.274041
				PredationBoth	52.5333	82.2452	0.63874	0.528374
PeakAcceleration_HeadSize	354.229	-173.114	1e-07	(Intercept)	45.7495	40.7415	1.12292	0.270681	0.172409
				HeadSize	3.56295	1.32326	2.69254	0.0116558
PeakAcceleration_JawHitting	357.135	-171.568	1e-07	(Intercept)	120.222	38.6343	3.1118	0.00447897	0.164586
				JawHittingJ	3	54.6372	0.0549076	0.956632
				JawHittingL	12.7778	45.3028	0.282053	0.780136
				JawHittingM	165.944	61.0862	2.71656	0.0115737
				JawHittingV	33.2667	42.3218	0.786041	0.438949
TimeMaxA_Diet	309.765	-147.882	1.20017e-07	(Intercept)	53.3333	31.1685	1.71113	0.0989642	0.140398
				DietGeneralist	-0.133337	32.6898	-0.00407886	0.996777
				DietOntogenetic	-12.0278	32.4412	-0.370756	0.713823
				DietScaly	-28.1667	38.1735	-0.73786	0.467207
				DietSoft	29.8333	33.6658	0.88616	0.383654
TimeMaxA_Habitat	315.199	-151.6	1e-07	(Intercept)	63.1111	19.9084	3.17008	0.00377155	-0.0521036
				HabitatSanddwelling	-36.6111	31.4779	-1.16307	0.254977
				HabitatSemi-arboreal	-4.55555	28.1547	-0.161804	0.872665
				HabitatTerrestrial	-10.401	21.167	-0.491377	0.627131
TimeMaxA_HabitatTemp	312.398	-152.199	0.0401611	(Intercept)	24.9281	41.3967	0.602175	0.551737	-0.0194265
				HabitatTemp	1.36733	2.08927	0.654456	0.517976
TimeMaxA_DayActivity	312.836	-152.418	0.0317911	(Intercept)	52.5785	10.2062	5.15161	1.66427e-05	-0.0341388
				DayActivityNocturnal	-1.23474	12.5723	-0.098211	0.92244
TimeMaxA_Predation	315.523	-151.762	0.0112123	(Intercept)	74.0584	34.6637	2.13648	0.0418562	-0.0641717
				PredationAmbush	-25.2351	35.3627	-0.71361	0.481592
				PredationAmbushLure	-21.6233	42.378	-0.510248	0.614024
				PredationBoth	-10.1202	37.9265	-0.266838	0.791621
TimeMaxA_HeadSize	311.893	-151.946	2.6732e-07	(Intercept)	33.4264	20.5818	1.62408	0.115181	-0.00170764
				HeadSize	0.65117	0.668488	0.974094	0.338066
TimeMaxA_JawHitting	312.226	-149.113	0.10422	(Intercept)	28.2373	18.9148	1.49287	0.147509	0.0748642
				JawHittingJ	12.4589	26.3233	0.473301	0.639948
				JawHittingL	41.0983	21.675	1.89612	0.0691098
				JawHittingM	48.6156	29.5127	1.64727	0.111536
				JawHittingV	16.1501	20.2338	0.798173	0.432
GapeAngle_Diet	313.415	-149.708	1e-07	(Intercept)	109.014	33.0587	3.29758	0.00282564	-0.0188812
				DietGeneralist	-9.59037	34.6722	-0.276601	0.784274
				DietOntogenetic	-15.0723	34.4086	-0.438039	0.664975
				DietScaly	-43.8057	40.4884	-1.08193	0.289217
				DietSoft	3.55889	35.7075	0.0996679	0.921373
GapeAngle_Habitat	313.563	-150.781	1e-07	(Intercept)	93.6024	19.3897	4.82743	4.84302e-05	-0.0515167
				HabitatSanddwelling	-3.38844	30.6578	-0.110525	0.912811
				HabitatSemi-arboreal	26.6016	27.4212	0.97011	0.340603
				HabitatTerrestrial	2.68221	20.6155	0.130106	0.897447
GapeAngle_HabitatTemp	310.268	-151.134	1e-07	(Intercept)	136.629	40.0434	3.41201	0.00191947	-0.0015461
				HabitatTemp	-1.9787	2.02617	-0.97657	0.336859
GapeAngle_DayActivity	311.014	-151.507	1e-07	(Intercept)	94.2631	9.5762	9.84348	9.42846e-11	-0.0259354
				DayActivityNocturnal	6.01248	12.232	0.491537	0.626747
GapeAngle_Predation	312.178	-150.089	1e-07	(Intercept)	87.697	32.8423	2.67025	0.0126775	-0.00558676
				PredationAmbush	11.9924	33.5487	0.357464	0.723524
				PredationAmbushLure	-25.3698	40.2234	-0.630723	0.533525
				PredationBoth	18.5402	35.9769	0.515336	0.610512
GapeAngle_HeadSize	310.754	-151.377	1e-07	(Intercept)	84.4559	20.2073	4.17947	0.000245251	-0.0173673
				HeadSize	0.45843	0.656324	0.698481	0.49044
GapeAngle_JawHitting	306.875	-146.437	1e-07	(Intercept)	51.5404	17.1756	3.0008	0.00587399	0.174922
				JawHittingJ	32.5691	24.2899	1.34085	0.191567
				JawHittingL	56.669	20.1401	2.81374	0.00920436
				JawHittingM	70.0134	27.1569	2.5781	0.0159515
				JawHittingV	49.837	18.8149	2.64881	0.0135525
TimeMaxGape_Diet	322.694	-154.347	1e-07	(Intercept)	63.3333	38.3953	1.64951	0.111076	0.0588344
				DietGeneralist	16.3333	40.2694	0.405602	0.688354
				DietOntogenetic	-4.91667	39.9631	-0.12303	0.903029
				DietScaly	-12.6667	47.0245	-0.269363	0.789776
				DietSoft	37.2778	41.4717	0.898873	0.37697
TimeMaxGape_Habitat	326.415	-157.208	1e-07	(Intercept)	60	23.8562	2.51507	0.0181586	-0.0900149
				HabitatSanddwelling	4.50001	37.7199	0.119301	0.905921
				HabitatSemi-arboreal	20.8889	33.7377	0.619155	0.541004
				HabitatTerrestrial	14.5362	25.3643	0.573097	0.571322
TimeMaxGape_HabitatTemp	322.978	-157.489	1e-07	(Intercept)	64.7781	49.1541	1.31786	0.197868	-0.0334396
				HabitatTemp	0.425543	2.48717	0.171095	0.865337
TimeMaxGape_DayActivity	323.009	-157.505	1e-07	(Intercept)	73.1667	11.6203	6.29647	7.08533e-07	-0.0344807
				DayActivityNocturnal	-0.114037	14.8429	-0.0076829	0.993923
TimeMaxGape_Predation	322.788	-155.394	1e-07	(Intercept)	117	38.9723	3.00214	0.00571571	0.0303377
				PredationAmbush	-47.9855	39.8105	-1.20535	0.238527
				PredationAmbushLure	-71.1667	47.7311	-1.49099	0.147555
				PredationBoth	-23	42.692	-0.538743	0.594479
TimeMaxGape_HeadSize	322.664	-157.332	1e-07	(Intercept)	59.7534	24.4869	2.44022	0.0210236	-0.0230196
				HeadSize	0.453369	0.795322	0.570044	0.573038
TimeMaxGape_JawHitting	326.062	-156.031	1e-07	(Intercept)	50.4444	23.4052	2.15526	0.0405774	-0.0491949
				JawHittingJ	9.00001	33.1	0.271904	0.787844
				JawHittingL	38.4722	27.4451	1.40179	0.172804
				JawHittingM	29.5556	37.0069	0.79865	0.431729
				JawHittingV	20.5556	25.6391	0.801726	0.429979
GapeDistance_Diet	247.019	-116.509	0.170379	(Intercept)	5.67247	11.4083	0.497224	0.62321	-0.0485116
				DietGeneralist	6.17824	11.7392	0.526291	0.603147
				DietOntogenetic	10.5664	11.8283	0.893311	0.379885
				DietScaly	3.61117	13.9321	0.259199	0.797523
				DietSoft	12.8393	12.3943	1.03591	0.309784
GapeDistance_Habitat	244.268	-116.134	0.302339	(Intercept)	15.9524	6.89219	2.31455	0.0284816	0.0137728
				HabitatSanddwelling	-13.0717	10.3492	-1.26306	0.217367
				HabitatSemi-arboreal	-6.31109	8.77253	-0.719415	0.478066
				HabitatTerrestrial	0.291833	6.59506	0.0442502	0.965031
GapeDistance_HabitatTemp	243.958	-117.979	0.264799	(Intercept)	13.7729	13.7059	1.0049	0.323259	-0.0344127
				HabitatTemp	0.0303542	0.684811	0.044325	0.964949
GapeDistance_DayActivity	243.138	-117.569	0.0417336	(Intercept)	16.2966	3.35054	4.86388	3.70297e-05	-0.00106593
				DayActivityNocturnal	-4.01715	4.0829	-0.983898	0.333303
GapeDistance_Predation	244.58	-116.29	0.371857	(Intercept)	4.82657	11.2312	0.429747	0.67079	0.00455916
				PredationAmbush	11.6044	11.1002	1.04541	0.305101
				PredationAmbushLure	1.32312	13.189	0.100319	0.920832
				PredationBoth	6.55642	12.015	0.545687	0.589761
GapeDistance_HeadSize	243.929	-117.964	0.232481	(Intercept)	15.499	7.23957	2.14087	0.04082	-0.0333294
				HeadSize	-0.0414867	0.230594	-0.179912	0.858473
GapeDistance_JawHitting	247.527	-116.763	1e-07	(Intercept)	10.6911	6.59465	1.62118	0.117046	-0.0555691
				JawHittingJ	7.25778	9.32625	0.77821	0.44347
				JawHittingL	7.04351	7.73292	0.910848	0.370743
				JawHittingM	-1.80311	10.4271	-0.172926	0.864049
				JawHittingV	1.03747	7.22408	0.143612	0.886914
GapeVelocity_Diet	208.115	-97.0577	1e-07	(Intercept)	18.028	6.04905	2.9803	0.00617342	0.00305834
				DietGeneralist	-7.73067	6.3443	-1.21852	0.233967
				DietOntogenetic	-6.7745	6.29605	-1.07599	0.291815
				DietScaly	-13.565	7.40855	-1.83099	0.0785858
				DietSoft	-9.08028	6.53372	-1.38976	0.176389
GapeVelocity_Habitat	210.113	-99.0564	1e-07	(Intercept)	10.1871	3.65538	2.78689	0.00962137	-0.0921445
				HabitatSanddwelling	2.07522	5.77966	0.359056	0.722346
				HabitatSemi-arboreal	1.69978	5.16948	0.32881	0.744836
				HabitatTerrestrial	-0.278024	3.88646	-0.0715366	0.943498
GapeVelocity_HabitatTemp	206.537	-99.2686	1e-07	(Intercept)	12.6586	7.51485	1.68448	0.102824	-0.0308405
				HabitatTemp	-0.121719	0.380246	-0.320104	0.751184
GapeVelocity_DayActivity	206.325	-99.1626	1e-07	(Intercept)	9.51753	1.76959	5.37839	8.86456e-06	-0.0238109
				DayActivityNocturnal	1.24275	2.26035	0.549805	0.586663
GapeVelocity_Predation	209.216	-98.6082	1e-07	(Intercept)	4.90733	6.24041	0.78638	0.438493	-0.0610138
				PredationAmbush	5.40449	6.37463	0.847813	0.403995
				PredationAmbushLure	3.517	7.64291	0.460165	0.649082
				PredationBoth	7.0382	6.83602	1.02957	0.312345
GapeVelocity_HeadSize	206.319	-99.1597	1e-07	(Intercept)	8.29115	3.74946	2.21129	0.0350543	-0.023623
				HeadSize	0.0675487	0.121781	0.554675	0.58337
GapeVelocity_JawHitting	208.34	-97.1699	1e-07	(Intercept)	4.68144	3.50509	1.33561	0.19325	-0.00418474
				JawHittingJ	3.26233	4.95694	0.658134	0.516237
				JawHittingL	5.64135	4.11008	1.37256	0.181613
				JawHittingM	7.17272	5.54203	1.29424	0.20696
				JawHittingV	6.95118	3.83963	1.81038	0.0818101
StartDistance_Diet	286.234	-136.117	2.79259e-07	(Intercept)	114.924	21.3248	5.3892	1.2067e-05	0.0197256
				DietGeneralist	-24.7357	22.3656	-1.10597	0.278868
				DietOntogenetic	-22.8816	22.1956	-1.03091	0.312079
				DietScaly	-47.1982	26.1174	-1.80715	0.0823247
				DietSoft	-34.096	23.0334	-1.48029	0.150814
StartDistance_Habitat	288.824	-138.412	1e-07	(Intercept)	90.1607	13.0103	6.92995	1.9021e-07	-0.0946457
				HabitatSanddwelling	-10.1658	20.5711	-0.494181	0.625175
				HabitatSemi-arboreal	2.54811	18.3993	0.138489	0.890881
				HabitatTerrestrial	-1.76382	13.8328	-0.12751	0.899481
StartDistance_HabitatTemp	284.313	-138.156	1e-07	(Intercept)	113.522	26.3462	4.30887	0.00017197	-0.00246691
				HabitatTemp	-1.28295	1.3331	-0.96238	0.343815
StartDistance_DayActivity	284.78	-138.39	1e-07	(Intercept)	85.0446	6.27228	13.5588	4.41154e-14	-0.0176767
				DayActivityNocturnal	5.54443	8.01179	0.692034	0.49442
StartDistance_Predation	285.582	-136.791	1e-07	(Intercept)	82.7227	21.3863	3.86802	0.000626856	0.0140639
				PredationAmbush	9.8256	21.8463	0.449761	0.656473
				PredationAmbushLure	-4.0655	26.1927	-0.155215	0.877807
				PredationBoth	-8.107	23.4275	-0.346046	0.73199
StartDistance_HeadSize	282.216	-137.108	1e-07	(Intercept)	67.2555	12.7527	5.27381	1.1851e-05	0.0631042
				HeadSize	0.719882	0.414202	1.738	0.0928209
StartDistance_JawHitting	277.483	-131.741	1e-07	(Intercept)	68.4597	10.6912	6.40338	8.76921e-07	0.260819
				JawHittingJ	13.0532	15.1196	0.86333	0.39585
				JawHittingL	11.3534	12.5365	0.905624	0.373451
				JawHittingM	56.5318	16.9042	3.34424	0.00251387
				JawHittingV	25.095	11.7116	2.14275	0.0416654
ContactAngle_Diet	249.398	-117.699	1.28106e-07	(Intercept)	77.2795	11.7723	6.56451	5.83298e-07	0.156738
				DietGeneralist	-26.5647	12.3469	-2.15153	0.0408995
				DietOntogenetic	-25.5784	12.253	-2.08752	0.0467853
				DietScaly	-41.1853	14.4181	-2.8565	0.00831392
				DietSoft	-32.3918	12.7156	-2.54741	0.0171111
ContactAngle_Habitat	256.397	-122.198	1e-07	(Intercept)	50.1739	7.71149	6.50638	5.63621e-07	-0.0855172
				HabitatSanddwelling	-7.16306	12.1929	-0.587476	0.561766
				HabitatSemi-arboreal	2.12394	10.9057	0.194755	0.847042
				HabitatTerrestrial	-0.0469938	8.19901	-0.00573164	0.995469
ContactAngle_HabitatTemp	252.037	-122.018	1e-07	(Intercept)	65.6009	15.6543	4.19061	0.000237885	0.00101541
				HabitatTemp	-0.804081	0.792095	-1.01513	0.318438
ContactAngle_DayActivity	252.302	-122.151	1e-07	(Intercept)	47.3224	3.71472	12.7392	2.09208e-13	-0.00756027
				DayActivityNocturnal	4.17687	4.74493	0.88028	0.385944
ContactAngle_Predation	253.3	-120.65	1e-07	(Intercept)	43.815	12.7059	3.44839	0.00186481	0.0176847
				PredationAmbush	8.58898	12.9792	0.661749	0.513741
				PredationAmbushLure	-0.27425	15.5615	-0.0176236	0.986069
				PredationBoth	-1.7815	13.9186	-0.127994	0.899102
ContactAngle_HeadSize	251.278	-121.639	1e-07	(Intercept)	40.0239	7.74274	5.16922	1.58478e-05	0.0251552
				HeadSize	0.334963	0.25148	1.33196	0.193246
ContactAngle_JawHitting	246.245	-116.122	1e-07	(Intercept)	36.5706	6.45973	5.66132	5.9239e-06	0.238293
				JawHittingJ	8.61853	9.13543	0.943417	0.354152
				JawHittingL	8.49736	7.5747	1.12181	0.272198
				JawHittingM	31.8523	10.2137	3.11858	0.00440496
				JawHittingV	17.0086	7.07628	2.40361	0.0236596
