# Supplementary material for: Kinematics of strikes in venomous snakes
Source: J Exp Biol. 2025 Oct 23;228(20):jeb250347. doi: 10.1242/jeb.250347 (PMC12582407; doi:10.1242/jeb.250347)
Supplement: Table S4. Results from phylolm analysis (Phylogenetic generalised least squares regression and phylogenetic signal) of head size against predictor variables for Viperidae. Significance indicated in bold. [file jexbio-228-250347-TableS4.xlsx]

## Sheet: Table S4
Table S4. Results from phylolm analysis (Phylogenetic generalised least squares regression and phylogenetic signal) of head size against predictor variables for Viperidae. Significance indicated in bold.
Model Name	AIC	logLik	lambda	Model Interaction	Estimate	StdErr	t value	p value	Adjusted R2
Head size vs Diet	233.2	-109.6	0.444323	(Intercept)	25.9588	9.3461	2.7775	0.01003	-0.05993
				DietGeneralist	1.1735	9.2826	0.1264	0.90037
				DietOntogenetic	5.0184	9.5423	0.5259	0.60341
				DietScaly	-4.3809	11.2037	-0.391	0.69897
				DietSoft	2.3619	9.9692	0.2369	0.81457
Head size vs Habitat	231.6	-109.8	0.623776	(Intercept)	26.636	5.9978	4.441	0.0001367	-0.03839
				HabitatSanddwelling	2.7627	8.6066	0.321	0.750682
				HabitatSemi-arboreal	-5.712	7.046	-0.8107	0.424644
				HabitatTerrestrial	2.0641	5.185	0.3981	0.693688
Head size vs Habitat Temp	229.6	-110.8	0.61064	(Intercept)	24.7831	10.9007	2.2735	0.03058	-0.03098
				HabitatTemp	0.16778	0.53471	0.3138	0.75594
Head size vs Day Activity	225.4	-108.7	0.604347	(Intercept)	23.8506	3.8276	6.2311	8.465e-07	0.1001
				DayActivityNocturnal	6.2466	2.9998	2.0823	0.04624
Head size vs Predation	233.1	-110.6	0.528279	(Intercept)	22.3571	9.4985	2.3537	0.02612	-0.08974
				PredationAmbush	5.8635	9.2574	0.6334	0.53181
				PredationAmbushLure	7.7724	10.9525	0.7096	0.48401
				PredationBoth	5.2035	10.0727	0.5166	0.60964
Head size vs Jaw Hitting	222.7	-104.4	2.76266e-07	(Intercept)	22.8567	4.4208	5.1703	2.145e-05	0.3057
				JawHittingJ	2.3133	6.2519	0.37	0.714365
				JawHittingL	2.1596	5.1838	0.4166	0.68039
				JawHittingM	23.8183	6.9899	3.4076	0.002144
				JawHittingV	8.798	4.8427	1.8167	0.080802
