# Supplementary material for: Kinematics of strikes in venomous snakes
Source: J Exp Biol. 2025 Oct 23;228(20):jeb250347. doi: 10.1242/jeb.250347 (PMC12582407; doi:10.1242/jeb.250347)
Supplement: Table S5. Results from phylolm analysis (Phylogenetic generalised least squares regression and phylogenetic signal) of Start Distance against kinematic variables for Viperidae. Significance indicated in bold. [file jexbio-228-250347-TableS5.xlsx]

## Sheet: Table S5
Table S5. Results from phylolm analysis (Phylogenetic generalised least squares regression and phylogenetic signal) of Start Distance against kinematic variables for Viperidae. Significance indicated in bold.
Model Name	AIC	logLik	lambda	Model Interaction	Estimate	StdErr	t value	p value	Adjusted R2
PeakVelocity ~ StartDistance	66.09	-29.05	1	(Intercept)	1.55264	0.473489	3.2792	<0.01	0.09045
				StartDistance	0.0073216	0.0036684	1.9958	0.055419
TimeMaxV ~ StartDistance	316.9	-154.4	0.0534078	(Intercept)	41.0811	28.0128	1.4665	0.1533	-0.01429
				StartDistance	0.23273	0.30632	0.7597	0.4535
InstantAcceleration ~ StartDistance	310.3	-151.2	0.0128837	(Intercept)	59.3188	25.2573	2.3486	0.02587	-0.03329
				StartDistance	-0.050787	0.277376	-0.1831	0.856
PeakAcceleration ~ StartDistance	356	-174	1.31138e-07	(Intercept)	32.6494	52.8017	0.6183	0.54118	0.1248
				StartDistance	1.33378	0.58059	2.2973	0.02901
TimeMaxA ~ StartDistance	312.8	-152.4	0.0221382	(Intercept)	44.4495	26.2523	1.6932	0.1011	-0.03132
				StartDistance	0.085875	0.288035	0.2981	0.7677
GapeAngle ~ StartDistance	303.8	-147.9	1e-07	(Intercept)	35.661	22.7596	1.5669	0.127997	0.1874
				StartDistance	0.70427	0.25026	2.8142	0.008693
TimeMaxGape ~ StartDistance	322.9	-157.4	1e-07	(Intercept)	62.1192	30.9615	2.0063	>0.05	-0.02976
				StartDistance	0.12412	0.34044	0.3646	0.71806
GapeDistance ~ StartDistance	243.8	-117.9	0.347778	(Intercept)	11.1281	8.59198	1.2952	0.2055	-0.02812
				StartDistance	0.038198	0.090145	0.4237	0.6749
GapeVelocity ~ StartDistance	205.32	-98.66	1e-07	(Intercept)	5.18477	4.64965	1.1151	0.274	0.008899
				StartDistance	0.057602	0.051126	1.1267	0.2691
ContactAngle ~ StartDistance	183.84	-87.92	0.0124312	(Intercept)	0.149768	3.28482	0.0456	0.9639	0.8898
				StartDistance	0.56257	0.036076	15.5942	<0.01
