# Supplementary material for: Kinematics of strikes in venomous snakes
Source: J Exp Biol. 2025 Oct 23;228(20):jeb250347. doi: 10.1242/jeb.250347 (PMC12582407; doi:10.1242/jeb.250347)
Supplement: Table S6. Results from phylolm analysis (Phylogenetic generalised least squares regression and phylogenetic signal) of fang kinematic variables against predictor variables for Viperidae. Significance indicated in bold. [file jexbio-228-250347-TableS6.xlsx]

## Sheet: Table S6
Table S6. Results from phylolm analysis (Phylogenetic generalised least squares regression and phylogenetic signal) of fang kinematic variables against predictor variables for Viperidae. Significance indicated in bold.
Model_Name	AIC	logLik	lambda	Model_Interaction	Estimate	StdErr	t_value	p_value	Adjusted_R_squared
delta_Diet	296.194	-141.097	0.678604	(Intercept)	167.215	26.5687	6.29368	<0.01	0.0576113
				DietGeneralist	-51.3186	25.506	-2.01202	>0.05
				DietOntogenetic	-61.4785	26.5559	-2.31506	0.0287654
				DietScaly	-66.5301	31.0968	-2.13945	0.0419563
				DietSoft	-56.7345	27.5224	-2.0614	<0.05
delta_Habitat	290.262	-139.131	0.687967	(Intercept)	136.813	15.6787	8.72604	<0.01	0.200167
				HabitatSanddwelling	-67.3476	22.2998	-3.0201	0.00546913
				HabitatSemi-arboreal	-32.8267	18.086	-1.81504	0.0806427
				HabitatTerrestrial	-19.1245	13.236	-1.44488	0.159999
delta_HabitatTemp	296.163	-144.082	0.73728	(Intercept)	126.604	31.9108	3.96744	<0.01	-0.0263557
				HabitatTemp	-0.742185	1.5488	-0.479199	0.635391
delta_DayActivity	295.725	-143.863	0.713104	(Intercept)	107.291	12.758	8.4097	<0.01	-0.0115837
				ActivityNocturnal	7.51691	9.27753	0.810228	0.424408
delta_Predation	294.354	-141.177	0.757296	(Intercept)	109.735	26.5362	4.13529	<0.01	0.0862056
				PredationAmbush	3.25048	25.2548	0.128707	0.898543
				PredationAmbushLure	30.7887	29.5615	1.04151	0.306875
				PredationBoth	-18.4544	27.7081	-0.666029	0.511044
delta_HeadSize	291.648	-141.824	0.851513	(Intercept)	80.1688	18.1915	4.40694	<0.01	0.122567
				HeadSize	1.13783	0.499422	2.27829	0.0302587
gamma_Diet	268.286	-127.143	1e-07	(Intercept)	16.6267	15.9649	1.04145	0.307254	-0.0366035
				DietGeneralist	1.60816	16.7441	0.0960432	0.924223
				DietOntogenetic	2.99195	16.6168	0.180056	0.858505
				DietScaly	13.0282	19.553	0.666303	0.511087
				DietSoft	-7.24876	17.2441	-0.420362	0.677675
gamma_Habitat	264.92	-126.46	1e-07	(Intercept)	29.105	8.848	3.28944	<0.01	0.0448089
				HabitatSanddwelling	-23.3203	13.9899	-1.66694	0.107087
				HabitatSemi-arboreal	-22.0269	12.513	-1.76032	0.0896785
				HabitatTerrestrial	-10.4155	9.40736	-1.10717	0.277988
gamma_HabitatTemp	263.703	-127.852	1e-07	(Intercept)	-7.59216	18.8954	-0.4018	0.690777	0.0271497
				HabitatTemp	1.29593	0.956093	1.35544	0.18574
gamma_DayActivity	262.238	-127.119	1e-07	(Intercept)	23.9705	4.36041	5.49731	<0.01	0.0720687
				ActivityNocturnal	-10.1637	5.5697	-1.82482	0.0783455
gamma_Predation	267.561	-127.78	1e-07	(Intercept)	1.86715	15.992	0.116756	0.907918	-0.0401221
				PredationAmbush	16.4451	16.3359	1.00668	0.323025
				PredationAmbushLure	24.9403	19.5861	1.27337	0.213742
				PredationBoth	12.7952	17.5183	0.730388	0.471443
gamma_HeadSize	263.298	-127.649	1e-07	(Intercept)	31.1982	9.39916	3.31926	<0.01	0.0397922
				HeadSize	-0.457232	0.30528	-1.49774	0.145006
beta_Diet	307.522	-146.761	0.858944	(Intercept)	139.139	33.0088	4.21522	<0.01	0.0543388
				DietGeneralist	-42.8733	30.7526	-1.39414	0.175077
				DietOntogenetic	-50.903	32.2163	-1.58004	0.126189
				DietScaly	-67.7924	37.6469	-1.80074	0.0833554
				DietSoft	-31.1638	33.0651	-0.942499	0.354613
beta_Habitat	309.687	-148.844	0.780095	(Intercept)	102.714	21.9571	4.67794	<0.01	-0.0432987
				HabitatSanddwelling	-36.4044	30.8334	-1.18068	0.248027
				HabitatSemi-arboreal	-7.00128	24.602	-0.284582	0.778136
				HabitatTerrestrial	-3.39301	17.8474	-0.190112	0.850643
beta_HabitatTemp	306.662	-149.331	0.79855	(Intercept)	128.873	37.7859	3.41061	<0.01	-0.00292612
				HabitatTemp	-1.74037	1.82193	-0.955234	0.347355
beta_DayActivity	305.905	-148.952	0.745955	(Intercept)	85.7352	15.358	5.58244	<0.01	0.0238908
				ActivityNocturnal	14.3694	10.9114	1.31691	0.198179
beta_Predation	310.531	-149.265	0.771455	(Intercept)	112.729	34.5606	3.26178	<0.01	-0.0716318
				PredationAmbush	-16.8738	32.8377	-0.513853	0.611535
				PredationAmbushLure	-8.65241	38.4012	-0.225316	0.82343
				PredationBoth	-29.2004	36.0467	-0.810071	0.424982
beta_HeadSize	298.077	-145.039	0.979154	(Intercept)	41.9719	21.0094	1.99776	0.0551987	0.273841
				HeadSize	1.89924	0.541244	3.50903	<0.01
AngularV_Diet	264.999	-125.5	0.810451	(Intercept)	26.1247	16.4447	1.58864	0.124229	-0.0799934
				DietGeneralist	-2.55865	15.4513	-0.165594	0.869757
				DietOntogenetic	-5.812	16.1668	-0.359502	0.722123
				DietScaly	-10.0431	18.9032	-0.531289	0.599729
				DietSoft	1.86702	16.6436	0.112176	0.911545
AngularV_Habitat	261.904	-124.952	0.815354	(Intercept)	29.6448	10.2612	2.88901	0.00752858	-0.0036301
				HabitatSanddwelling	-19.6138	14.3388	-1.36788	0.182628
				HabitatSemi-arboreal	3.73158	11.3564	0.328589	0.745001
				HabitatTerrestrial	-6.64661	8.20797	-0.809775	0.425149
AngularV_HabitatTemp	260.242	-126.121	0.779645	(Intercept)	37.0025	17.8745	2.07013	<0.05	-0.00888355
				HabitatTemp	-0.74091	0.863721	-0.857811	0.398031
AngularV_DayActivity	259.324	-125.662	0.555946	(Intercept)	17.947	6.41812	2.79629	0.00907967	0.0314603
				ActivityNocturnal	7.30403	5.19801	1.40516	0.170597
AngularV_Predation	261.016	-124.508	0.814754	(Intercept)	36.2035	15.7212	2.30285	0.0292243	0.0246836
				PredationAmbush	-14.6226	14.8602	-0.984007	0.333848
				PredationAmbushLure	-0.178601	17.3228	-0.0103102	0.99185
				PredationBoth	-20.2466	16.339	-1.23916	0.225952
AngularV_HeadSize	257.307	-124.653	0.826573	(Intercept)	7.16349	10.379	0.690193	0.49556	0.0841013
				HeadSize	0.557442	0.287681	1.93771	0.0624515
AngularV_PeakVelocity	259.952	-125.976	0.720673	(Intercept)	31.6764	10.7853	2.937	0.0064313	0.000977077
				PeakVelocity	-4.04984	3.9917	-1.01456	0.318704
AngularV_PeakAcceleration	260.523	-126.261	0.835252	(Intercept)	19.4178	8.28742	2.34305	0.0261957	-0.015324
				PeakAcceleration	0.024032	0.032487	0.739743	0.465403
TimeAngV_Diet	301.814	-143.907	0.129787	(Intercept)	30.5466	27.5404	1.10915	0.277518	0.295018
				DietGeneralist	21.4423	28.4776	0.752952	0.458243
				DietOntogenetic	5.03907	28.5956	0.176219	0.861488
				DietScaly	-12.6543	33.6901	-0.375608	0.710255
				DietSoft	54.5553	29.9407	1.82211	0.0799614
TimeAngV_Habitat	313.528	-150.764	0.0995502	(Intercept)	66.3491	20.0946	3.30184	<0.01	-0.0514483
				HabitatSanddwelling	-35.6107	31.1615	-1.14278	0.263164
				HabitatSemi-arboreal	-8.68104	27.1232	-0.320059	0.751387
				HabitatTerrestrial	-18.434	20.4982	-0.899295	0.376446
TimeAngV_HabitatTemp	310.308	-151.154	0.18499	(Intercept)	15.8131	39.9608	0.395715	0.695211	-0.011057
				HabitatTemp	1.6421	2.00328	0.819706	0.41907
TimeAngV_DayActivity	310.727	-151.363	0.189901	(Intercept)	51.7529	11.3957	4.54146	<0.01	-0.0246749
				ActivityNocturnal	-6.35832	12.0684	-0.526856	0.602301
TimeAngV_Predation	313.291	-150.645	0.167856	(Intercept)	76.814	33.5649	2.28852	0.0301578	-0.0510066
				PredationAmbush	-30.8137	33.7423	-0.913207	0.369217
				PredationAmbushLure	-41.6768	40.2623	-1.03513	0.309789
				PredationBoth	-19.44	36.3049	-0.535465	0.596712
TimeAngV_HeadSize	310.146	-151.073	0.137336	(Intercept)	30.579	20.6291	1.48232	0.14904	-0.00434826
				HeadSize	0.62061	0.665319	0.932801	0.358625
AngularA_Diet	271.789	-128.895	1e-07	(Intercept)	18.0964	16.893	1.07124	0.293905	-0.109762
				DietGeneralist	-1.81865	17.7175	-0.102647	0.919031
				DietOntogenetic	-2.64352	17.5828	-0.150347	0.881651
				DietScaly	-9.80411	20.6896	-0.473867	0.63955
				DietSoft	3.29931	18.2465	0.180819	0.857912
AngularA_Habitat	266.758	-127.379	1e-07	(Intercept)	21.0291	9.11423	2.30728	0.0289412	0.0308795
				HabitatSanddwelling	-17.8461	14.4109	-1.23838	0.226234
				HabitatSemi-arboreal	8.85186	12.8895	0.686752	0.498095
				HabitatTerrestrial	-5.71721	9.69042	-0.589985	0.560106
AngularA_HabitatTemp	266.997	-129.498	1e-07	(Intercept)	16.8056	19.9262	0.843396	0.40591	-0.0344738
				HabitatTemp	-0.016017	1.00825	-0.0158859	0.987434
AngularA_DayActivity	265.838	-128.919	1e-07	(Intercept)	12.6903	4.6211	2.74616	0.0102494	0.00347406
				ActivityNocturnal	6.20367	5.90268	1.05099	0.301942
AngularA_Predation	267.284	-127.642	1e-07	(Intercept)	21.9882	15.9208	1.3811	0.178574	0.0142916
				PredationAmbush	-4.89183	16.2633	-0.300791	0.765878
				PredationAmbushLure	8.40876	19.499	0.431242	0.669716
				PredationBoth	-14.9341	17.4404	-0.856291	0.399373
AngularA_HeadSize	264.607	-128.304	1e-07	(Intercept)	2.50297	9.59973	0.260733	0.796141	0.0422691
				HeadSize	0.475325	0.311795	1.52448	0.138221
AngularA_PeakVelocity	266.934	-129.467	1e-07	(Intercept)	13.9704	10.8001	1.29355	0.206031	-0.0323874
				PeakVelocity	1.08942	4.49046	0.242607	0.810017
AngularA_PeakAcceleration	266.197	-129.098	1e-07	(Intercept)	11.2265	6.70322	1.6748	0.104726	-0.00812276
				PeakAcceleration	0.0349639	0.0401517	0.870793	0.391019
TimeAngA_Diet	309.448	-147.724	1.36058e-07	(Intercept)	28	31.0094	0.902953	0.374841	0.180645
				DietGeneralist	28.3	32.5229	0.870156	0.392178
				DietOntogenetic	16.6528	32.2756	0.515956	0.610245
				DietScaly	-3.50001	37.9786	-0.0921575	0.927279
				DietSoft	59.4444	33.4939	1.77478	0.0876447
TimeAngA_Habitat	316.066	-152.033	1.25372e-07	(Intercept)	67.1111	20.1887	3.3242	<0.01	-0.0418914
				HabitatSanddwelling	-41.6111	31.9211	-1.30356	0.203389
				HabitatSemi-arboreal	-11.8889	28.5511	-0.416408	0.680403
				HabitatTerrestrial	-11.3502	21.465	-0.52878	0.601279
TimeAngA_HabitatTemp	312.605	-152.303	0.0647956	(Intercept)	6.63039	41.5148	0.159711	0.874216	0.00997913
				HabitatTemp	2.38794	2.09244	1.14122	0.263113
TimeAngA_DayActivity	313.042	-152.521	0.072632	(Intercept)	60.467	10.6685	5.66783	<0.01	-0.00357439
				ActivityNocturnal	-11.8963	12.5878	-0.945066	0.352433
TimeAngA_Predation	316.407	-152.204	0.0370101	(Intercept)	85.0628	35.1682	2.41874	0.0225893	-0.0571025
				PredationAmbush	-33.3653	35.7771	-0.932589	0.359298
				PredationAmbushLure	-42.4842	42.8335	-0.991846	0.330079
				PredationBoth	-22.7578	38.3844	-0.592894	0.558186
TimeAngA_HeadSize	313.021	-152.511	4.17194e-07	(Intercept)	34.9381	20.9599	1.6669	0.106299	-0.000396066
				HeadSize	0.676712	0.680767	0.994044	0.328424
ContactAngle_Diet	260.873	-123.437	1e-07	(Intercept)	132.77	14.1658	9.37257	<0.01	0.203698
				DietGeneralist	-31.625	14.8572	-2.1286	0.0429272
				DietOntogenetic	-41.3542	14.7442	-2.80477	0.00940222
				DietScaly	-18.525	17.3495	-1.06775	0.295446
				DietSoft	-33.2933	15.3008	-2.17592	0.0388375
ContactAngle_Habitat	268.264	-128.132	1e-07	(Intercept)	91.79	9.33831	9.8294	<0.01	-0.0381335
				HabitatSanddwelling	16.84	14.7652	1.14052	0.264085
				HabitatSemi-arboreal	0.44	13.2064	0.0333173	0.973667
				HabitatTerrestrial	8.09	9.92867	0.814812	0.422309
ContactAngle_HabitatTemp	265.922	-128.961	1e-07	(Intercept)	86.3263	19.5836	4.40808	<0.01	-0.0196187
				HabitatTemp	0.644297	0.990919	0.650202	0.52068
ContactAngle_DayActivity	265.14	-128.57	1e-07	(Intercept)	102.798	4.56936	22.4972	<0.01	0.00577054
				ActivityNocturnal	-6.32434	5.83659	-1.08357	0.287483
ContactAngle_Predation	268.642	-128.321	1e-07	(Intercept)	110.29	16.2732	6.7774	<0.01	-0.0508514
				PredationAmbush	-13.4196	16.6232	-0.807279	0.42656
				PredationAmbushLure	-5.68	19.9305	-0.28499	0.777826
				PredationBoth	-6.484	17.8264	-0.36373	0.718892
ContactAngle_HeadSize	260.059	-126.029	1e-07	(Intercept)	120.743	8.92073	13.5351	<0.01	0.156073
				HeadSize	-0.741426	0.289741	-2.55893	0.015981
